# Supplementary material for: Anti-Inflammatory Effect of Cinnamomum japonicum Siebold’s Leaf through the Inhibition of p38/JNK/AP-1 Signaling
Source: Pharmaceuticals (Basel). 2023 Oct 3;16(10):1402. doi: 10.3390/ph16101402 (PMC10610235; doi:10.3390/ph16101402)
Supplement: Supplementary file 1 [file pharmaceuticals-16-01402-s001.zip]

Archive with 1 entries (1 files):
- pharmaceuticals-2584477-supplementary.pdf
